# Supplementary material for: Workflows for Rapid Functional Annotation of Diverse Arthropod Genomes
Source: Insects. 2021 Aug 19;12(8):748. doi: 10.3390/insects12080748 (PMC8397112; doi:10.3390/insects12080748)
Supplement: Supplementary file 1 [file insects-12-00748-s001.zip]

Archive with 1 entries (1 files):
- insects-1281406-supplementary.pdf
